# Supplementary material for: Long-Term Prognosis of Different Subtypes of Left Ventricular Noncompaction Cardiomyopathy Patients: A Retrospective Study in China
Source: J Cardiovasc Dev Dis. 2023 Aug 28;10(9):369. doi: 10.3390/jcdd10090369 (PMC10531838; doi:10.3390/jcdd10090369)
Supplement: Supplementary file 1 [file jcdd-10-00369-s001.zip]

Archive with 1 entries (1 files):
- jcdd-2512025-supplementary.pdf
